# Supplementary material for: How Many Separable Sources? Model Selection In Independent Components Analysis
Source: PLoS One. 2015 Mar 26;10(3):e0118877. doi: 10.1371/journal.pone.0118877 (PMC4374758; doi:10.1371/journal.pone.0118877)
Supplement: S1 Table — (XLS) [file pone.0118877.s073.xls]

## Sheet: TableS1.csv
Measure	Abbreviation	Standard Deviation	Super-Gaussian Source 1 (Buriat)	Super-Gaussian Source 2 (Eskimo)	Super-Gaussian Source 3 (Bushman and Teita)	Sub-Gaussian Source	Gaussian Component 1	Gaussian Component 2	Gaussian Component 3	Gaussian Component 4	Gaussian Component 5	Gaussian Component 6
Glabello-occipital length	GOL	8.536	-0.0153998	0.0117489	0.0181384	0.0180071	-0.0297212	0.0151961	0.014934	-0.0119089	-0.00555084	-0.00729031
Nasio-occipital length	NOL	7.9175	-0.0140809	0.00978544	0.0175278	0.0156475	-0.0278579	0.0144017	0.017004	-0.00511302	-0.00778096	-0.00658531
Basion-nasion length	BNL	5.8086	-0.00239986	0.0103921	9.48782e-05	-0.0193973	-0.0015952	-0.00680406	0.0115652	0.0240798	0.00761344	-0.00015367
Basion-bregma height	BBH	7.2393	-0.0251463	0.00555866	-0.0197887	-0.0259086	0.00420688	0.0272616	0.00183296	0.0118693	-0.00257895	-0.00391048
Maximum cranial breadth	XCB	7.2882	0.0302793	-0.019841	-0.0110384	0.00911031	-0.000942137	0.00867883	-0.00883879	0.00770083	-0.00625005	-0.0119503
Maximum frontal breadth	XFB	6.3723	0.0297581	-0.0202551	-0.00659909	0.00998108	-0.00373902	0.00864474	-0.00654474	0.00991342	0.0235927	-0.0118666
Bizygomatric breadth	ZYB	7.7887	0.0101299	0.000617339	-0.00622421	-0.00562587	-0.00327834	-0.00218851	-0.00497662	-0.0123916	-0.0180172	0.0330885
Biauricular breadth	AUB	7.3903	0.0186185	-0.0022152	-0.00643688	-0.00544984	0.000650003	-0.00264829	0.0011215	-0.00483925	-0.0210361	0.0194062
Minimum cranial breadth	WCB	4.7881	0.0122792	-0.00507861	-0.00206654	0.00148896	-0.00171052	0.000768826	-0.00100675	-0.0126154	-6.86566e-06	0.00917592
Biasterionic breadth	ASB	5.6941	0.0120099	-0.00042858	0.00371009	0.0152214	-0.00864143	0.00721278	-0.00040165	-0.0125367	-0.0183664	0.00168013
Basion-prosthion length	BPL	6.3784	0.00104461	-0.00725665	-0.0104072	0.000970966	-0.00679855	-0.0125253	-0.032383	-0.00487502	0.00759945	-0.0236634
Nasion-prosthion height	NPH	5.5349	0.00245256	-0.00228972	-0.00445543	-0.00809	-0.00165457	-0.00263561	0.00711273	0.003668	-0.0161879	0.0123693
Nasal height	NLH	4.0002	0.00320286	0.00294231	-0.00169807	-0.0100217	0.00111037	-0.0028315	0.0100812	0.00844087	-0.00874714	0.0114682
Bijugal breadth	JUB	6.2182	0.00482494	-0.00445874	-0.00368886	-0.00611825	-0.00580459	-0.00418897	-0.00405647	-0.0110852	-0.0100466	0.02876
Nasal breadth	NLB	2.3257	0.000415855	-0.00599611	-0.000873441	0.000287297	-0.00349592	-0.00195009	-0.00458242	-0.00350235	0.00289479	0.000527852
Palate breadth, external	MAB	4.0411	0.00129504	-0.00774105	-0.00570187	0.00187312	-0.00456043	-0.00102519	-0.00963384	-0.0121979	-0.00995489	0.00732042
Mastoid height	MDH	3.8705	-0.00714838	-0.00684545	-0.00410231	0.000911252	-0.00577966	0.00528646	0.000250772	-0.0061589	-0.0148396	0.0111203
Mastoid width	MDB	2.1356	-0.000854377	4.13391e-05	-0.00202702	-0.000649144	-0.00112093	0.000506467	-0.00120758	-0.0015915	-0.0051014	0.0012583
Orbit height, left	OBH	2.2283	0.00152469	0.00251025	-0.000266421	-0.00470431	0.0015501	-0.00159907	0.0049711	0.0035059	-0.00660155	0.00461737
Orbit breadth, left	OBB	2.0237	0.00191701	-0.000986972	0.000694122	0.00067591	-0.00303992	-0.00322254	-0.000698024	0.00020155	-0.00217291	0.005411
Interorbital breadth	DKB	2.411	-0.000925331	-0.013088	0.00212577	0.000123217	-0.00746851	-0.00430501	0.00395894	-0.00242574	0.0053932	0.0044967
Naso-dacryal subtense	NDS	1.8253	0.00200632	0.00117225	-0.000670823	0.0066927	-0.00162437	0.00104578	-0.00572828	0.00761154	-0.000755755	0.00589495
Simotic chord (least nasal breadth)	WNB	2.2017	0.000908668	-0.00516645	0.00185538	0.00368415	-0.00404234	-0.0014933	-0.000236083	0.00554212	0.00099462	0.0066319
Simotic subtense	SIS	1.2523	1.86041e-05	-0.00173967	-0.000603949	0.00206158	-0.00127848	-0.0014227	0.0016829	0.000895319	0.0016384	0.00190164
Bimaxillary breadth	ZMB	5.7386	0.00120719	-0.00441432	-0.0040356	-0.0052159	-0.00417419	-0.00124288	-0.00544291	-0.0138984	-0.0149432	0.0235959
Bimaxillary subtense	SSS	3.2967	-0.00910411	-0.0241351	-0.0120038	0.00326003	-0.00748247	-0.00683859	-0.0136179	0.00382733	-0.0129386	-0.0068467
Bifrontal breadth	FMB	4.4663	0.00292222	-0.0130446	0.00152818	0.0044778	-0.012449	-0.00685269	-0.00362098	-0.00806282	0.00142452	0.0153848
Nasio-frontal subtense	NAS	2.5073	-0.00201574	-0.0114689	0.00325079	0.00194187	-0.00884463	-0.00843999	0.00648571	0.0139274	-0.00153566	0.0109158
Biorbital breadth	EKB	4.2391	0.00335994	-0.00861661	0.00166229	0.0012527	-0.00967643	-0.00607248	-0.00234759	-0.0085263	0.000648886	0.0142689
Dacryon subtense	DKS	2.0688	-0.00402463	-0.0122305	0.00305727	-0.00168415	-0.00757258	-0.00872578	0.00972267	0.0112403	-0.00245661	0.00753908
Malar length, inferior	IML	4.0318	-7.37046e-05	0.00661671	0.000365799	-0.00429701	-0.001333	-0.00552871	-0.00492903	-6.51005e-05	0.00572084	0.0104447
Malar length, maximum	XML	4.3865	0.00330141	0.00378576	-0.000629807	-0.00724241	-0.0013488	-0.00592599	0.000217855	-0.00052542	0.00156044	0.0117201
Malar subtense	MLS	1.7068	0.000926886	0.00399623	0.000121395	-0.00245109	0.0010428	0.000490338	-0.000807008	-0.00361734	0.00286623	0.000565963
Cheek height	WMH	3.0432	0.00403006	0.00592533	-0.00064287	-0.00627975	0.00239752	-0.000127231	0.00403874	-0.000712132	-0.0055386	0.00317507
Supraorbital projection	SOS	1.3598	-0.000945786	-0.00386409	0.000479112	0.00158202	-0.00352156	-0.00148001	-3.8428e-05	-0.00129179	0.000840013	0.00219651
Glabella projection	GLS	1.4997	-0.00221786	-0.000549346	-0.00172566	0.000658682	-0.00131055	-0.00038932	-0.00234801	-0.00454851	-0.00331901	0.000837037
Bistephanic breadth	STB	7.8673	0.0345183	-0.0342772	-0.0109794	0.0133443	-0.00467233	0.0140325	-0.00865986	0.0221768	0.0360439	-0.0309928
Nasion-bregma chord (Frontal chord)	FRC	5.4694	0.00102037	0.00302632	0.000299728	0.00113201	-0.00660069	0.0134976	0.00444238	0.00915197	0.00316067	-0.0141792
Nasion-bregma subtense (Frontal subtense)	FRS	2.9284	0.00626464	0.00311675	0.00619988	0.00426708	-0.0027049	0.00594393	0.00426015	0.00259934	0.0209041	-0.0150873
Nasion-subtense fraction	FRF	4.3741	0.00143371	0.00561004	-0.00128892	0.000374422	-0.00119697	0.00714989	-0.00113037	0.00335515	-0.00276824	0.00525654
Bregma-lambda chord (Parietal chord)	PAC	6.6296	-0.0304123	-0.000150467	0.000424422	0.014786	-0.0195765	0.0346858	-0.00801445	-0.0237681	0.0263949	0.0297165
Bregma-lambda subtense (Parietal subtense)	PAS	2.8941	-0.0102598	-0.00181654	-0.00547357	0.00117977	-0.00165622	0.0120416	-0.00782574	-0.0057598	0.015159	0.0195161
Bregma-subtense fraction	PAF	5.3764	-0.019831	-0.00326343	7.33828e-05	0.00706434	-0.0111761	0.0259223	-0.00238928	-0.00804406	0.0241863	0.0258326
Lambda-opisthion chord (Occipital chord)	OCC	5.9506	-0.0171098	0.000573506	-0.00939121	-0.00489368	-0.00249441	0.0200365	0.0045623	0.000952885	-0.0474472	-0.0396942
Lambda-opisthion subtense (Occipital subtense)	OCS	3.6067	-0.000164775	0.00574203	0.0127715	0.0151705	-0.011254	0.00247507	0.010229	-0.0162038	-0.0257589	-0.0178035
Lambda-subtense fraction	OCF	5.8599	-0.0013939	0.00406993	-0.00704078	-0.0074644	0.00389641	0.0105987	0.00286845	0.00921787	-0.0330973	-0.0405004
Foramen magnum length	FOL	2.6425	0.00225939	0.00374088	0.00256	-0.00166608	-0.0010563	-0.000371557	0.00539734	0.000542119	0.00329335	0.00511381
Nasion radius	NAR	5.2911	0.00844578	0.00824236	0.00511893	-0.0121892	-0.00394204	-0.0137284	0.0105665	0.0220849	0.013928	-0.00112341
Subspinale radius	SSR	5.9086	0.00228783	-0.00528011	-0.00749212	-0.00371345	-0.00642735	-0.0160238	-0.0188767	0.00692693	0.00621472	-0.0124893
Prosthion radius	PRR	6.2156	0.00167805	-0.00662408	-0.00836078	-0.000522526	-0.00767843	-0.0142424	-0.0265946	-0.0028093	0.00776195	-0.0146762
Dacryon radius	DKR	4.8439	0.00705229	0.00772584	0.00500093	-0.0166156	-0.00195168	-0.0141172	0.0136991	0.0174925	0.0144504	-0.00616726
Zygoorbitable radius	ZOR	4.9282	0.0110224	0.0137216	0.00489767	-0.0109044	-0.000415962	-0.0121393	0.00210645	0.01038	0.019286	-0.0100381
Frontomalare radius	FMR	4.9278	0.0102292	0.021011	0.00167071	-0.0154566	0.00576988	-0.00594568	0.00414705	0.0095133	0.014702	-0.0121451
Ectoconchion radius	EKR	4.7655	0.0112584	0.0208386	0.00165282	-0.0152804	0.00624565	-0.00601158	0.00263636	0.00678454	0.0158298	-0.013787
Zygomaxillare radius	ZMR	5.1697	0.0122547	0.0225955	0.00450239	-0.00914544	0.00301234	-0.00915639	-0.0045342	0.00373761	0.0196679	-0.0069898
Molar alveolus radius	AVR	5.6816	0.00431001	0.00192034	-0.00347875	-0.000224902	-0.00570716	-0.0121457	-0.0187867	-0.00276015	0.00509927	-0.0100251
Vertex radius	VRR	5.8418	-0.0162122	-0.000982177	-0.0170735	-0.0116391	0.0010101	0.0265342	-0.00453761	0.0040517	-0.00689512	-0.0119819
Nasion angle (Basion-prosthion)	NAA	4.5464	0.00198976	-0.013688	-0.0084488	0.0174281	-0.00474992	-0.00598939	-0.0407456	-0.0229638	0.00637015	-0.0250954
Prosthion angle (basion-nasion)	PRA	3.709	-0.0037984	0.0159044	0.00924549	-0.0163782	0.004058	0.0034349	0.0323333	0.0249081	0.00702278	0.0126794
Basion angle (nasion-prosthion)	BAA	3.2064	0.00190579	-0.0022394	-0.000788257	-0.00099727	0.000659844	0.00240594	0.00836949	-0.00195241	-0.0133002	0.0120975
Nasion angle (basion-bregma)	NBA	3.3487	-0.017369	-0.00192922	-0.0143724	-0.0108568	0.00685286	0.0156843	-0.00580523	-0.00597244	-0.0067262	0.00410099
Basion angle (nasion-bregma)	BBA	2.8405	0.0110778	-0.00156617	0.00814997	0.0133675	-0.00537164	-0.00207855	0.000564273	-0.00221823	0.00206366	-0.00700995
not defined	BRA	2.2575	0.00634166	0.00352115	0.00607865	-0.00259652	-0.00136484	-0.0136051	0.00510829	0.00827772	0.00438792	0.00276628
Zygomaxillary angle	SSA	6.4663	0.0180958	0.0451108	0.0216242	-0.00889214	0.0125262	0.0126537	0.0241413	-0.0139606	0.0180653	0.0245347
Nasio-frontal angle	NFA	4.8761	0.00515536	0.0197376	-0.00631273	-0.00261288	0.014323	0.0155041	-0.0148262	-0.0324765	0.00373593	-0.0176279
Dacryal angle	DKA	5.8949	0.0131475	0.0357504	-0.00876283	0.0056576	0.0203294	0.0239681	-0.0297059	-0.0338646	0.00550708	-0.0184039
Naso-dacryal angle	NDA	11.7059	-0.0144318	-0.0425431	0.0101204	-0.0386942	-0.0108621	-0.0172271	0.0453444	-0.0520638	0.0187004	-0.0236532
Simotic angle	SIA	19.7544	0.0113725	-0.000168819	0.0278072	-0.00793428	-0.00452907	0.0213485	-0.0350344	0.0279398	-0.027846	0.00980317
Frontal angle	FRA	4.6609	-0.0103003	-0.0036357	-0.0107632	-0.00666434	0.00217718	-0.00464679	-0.00609767	-0.00119295	-0.0354823	0.0222611
Parietal angle	PAA	3.9694	0.00706888	0.00310343	0.0101349	0.00383375	-0.00463014	-0.00871128	0.011024	0.000649009	-0.0175247	-0.0243317
Occipital angle	OCA	5.8912	-0.00873341	-0.00985184	-0.0279239	-0.0301209	0.0191309	0.00594327	-0.0158748	0.0297421	0.0210312	0.0101271
