# Supplementary material for: How Many Separable Sources? Model Selection In Independent Components Analysis
Source: PLoS One. 2015 Mar 26;10(3):e0118877. doi: 10.1371/journal.pone.0118877 (PMC4374758; doi:10.1371/journal.pone.0118877)
Supplement: S2 Table — (XLS) [file pone.0118877.s074.xls]

## Sheet: TableS1.csv
Measure	Abbreviation	Standard Deviation	C1 Sub-Gaussian	C2 Super-Gaussian	C3 Super-Gaussian	C4 Super-Gaussian	C5 Super-Gaussian	C6 Super-Gaussian	C7 Super-Gaussian	C8 Super-Gaussian	C9 Super-Gaussian	C10 Super-Gaussian	C11 Super-Gaussian	C12 Super-Gaussian	C13 Super-Gaussian	C14 Super-Gaussian	C15 Super-Gaussian	C16 Super-Gaussian	C17 Super-Gaussian	C18 Super-Gaussian	C19 Super-Gaussian	C20 Super-Gaussian	C21 Super-Gaussian	C22 Super-Gaussian	C23 Super-Gaussian	C24 Super-Gaussian	C25 Super-Gaussian	C26 Super-Gaussian	C27 Super-Gaussian	C28 Super-Gaussian	C29 Super-Gaussian	C30 Super-Gaussian	C31 Super-Gaussian	C32 Super-Gaussian	C33 Super-Gaussian	C34 Super-Gaussian	C35 Super-Gaussian	C36 Super-Gaussian	C37 Super-Gaussian	C38 Super-Gaussian	C39 Super-Gaussian	C40 Super-Gaussian	C41 Super-Gaussian	C42 Gaussian	C43 Gaussian	C44 Gaussian	C45 Gaussian	C46 Gaussian	C47 Gaussian
Glabello-occipital length	GOL	8.536	0.277131	-0.0546543	-0.0187308	-0.0498434	0.0585274	-0.0466277	0.0365686	-0.0899254	-0.283825	-0.128105	-0.00633007	0.131501	0.0862644	-0.129307	0.0188442	0.03488	0.102013	-0.139053	0.034194	0.239419	0.00925714	0.456852	-0.0107499	0.182825	0.134489	-0.0142055	-0.109031	0.0553569	-0.125814	-0.042857	-0.0568501	-0.0963073	0.0332241	-0.284546	0.00451313	-0.0252988	-0.0255847	-0.0366784	-0.175976	-0.00436365	-0.00185647	0.111218	-0.00297631	-0.173809	0.0106516	0.224135	0.0379644
Nasio-occipital length	NOL	7.9175	-0.342932	0.0700003	0.0126653	0.123585	-0.0204892	0.0280527	-0.0110825	0.0998653	0.218519	0.143549	0.114587	-0.163041	0.0160584	0.0998098	-0.0421674	-0.0458769	-0.0983053	0.0737583	-0.0639822	-0.26219	-0.127567	-0.363043	0.0281228	-0.127602	-0.0862995	0.000890947	0.0699347	-0.041485	0.0817964	-0.0594951	0.0598281	0.0631105	-0.165878	0.19083	0.0301445	0.0375907	0.0525583	-0.00159189	0.40849	0.00506603	0.00346937	-0.063943	-0.064453	0.168465	-0.0456961	-0.101995	-0.0788571
Basion-nasion length	BNL	5.8086	0.101451	-0.171844	-0.0470486	-0.105187	-0.0529775	-0.0168728	-0.33392	0.115095	-0.0057958	0.083435	-0.398207	-0.167114	1.41225	-0.127388	0.169698	0.166929	0.0140141	-0.127277	0.229513	-0.191503	0.205177	-0.836301	-1.64005	-0.0216315	-0.441806	0.0257308	-0.499262	0.0906305	0.0561112	0.115736	-0.112344	0.142281	-0.00836374	-0.139906	0.165604	-0.437889	-0.229792	-0.0676937	-0.596437	0.00966599	0.0195973	0.474484	-0.0445673	-0.0402719	0.173419	-0.516606	0.0834771
Basion-bregma height	BBH	7.2393	-0.14902	0.103449	0.0422144	0.198926	0.0349567	-0.0330592	0.250558	-0.245823	-0.0116084	-0.0556158	-0.229957	-0.0703983	-0.478247	-0.207714	-0.272012	-0.408916	0.0164415	0.0144569	-0.413201	-0.180547	-0.206796	-0.144502	0.0791113	0.147707	-0.544485	0.0825923	0.658806	-0.244482	-0.252129	0.411292	-0.079653	-0.137289	0.220406	-0.268626	0.267453	0.405017	0.214267	0.046258	0.593583	0.00801737	-0.0283304	-0.215739	-0.166212	-0.0567627	-0.175698	0.227375	-8.65e-05
Maximum cranial breadth	XCB	7.2882	-0.00231932	-0.017606	-0.00762961	-0.0930527	0.0136845	-0.0273261	0.00196954	0.0518742	0.0337983	-0.0101277	0.0242238	-0.0237101	0.0345565	0.0789832	-0.00380684	-0.00376844	0.0090545	-0.00665757	0.0251424	-0.0457165	-0.0508882	-0.0189511	0.0263371	0.0746003	0.0168869	-0.011274	-0.0111513	0.00460517	-0.0259787	0.0155153	-0.00124623	-0.00348394	-0.0272919	-0.00377201	-0.040862	0.0302509	-0.022619	0.0445841	0.0206786	-0.00209925	0.00117214	0.0144357	-0.0154655	0.0268129	0.00314403	-0.0370207	-0.041505
Maximum frontal breadth	XFB	6.3723	0.00837027	0.00117137	0.00185641	-0.0459142	0.0122473	-0.0140049	-0.0162653	0.00166747	-0.0294495	-0.0147835	0.0352079	0.0470583	-0.0474638	0.0324881	-0.0163562	-0.023876	0.0387341	0.0126362	-0.0573578	-0.0512725	-0.0409994	-0.0309397	-0.0195196	-0.0364273	0.00698613	-0.00544145	0.0528601	0.0189455	0.0137737	0.0166306	-0.279946	-0.0169595	0.0892811	-0.011145	-0.0293487	-0.0110841	0.0500908	-0.0229278	-0.0315495	-0.002862	0.00117966	-0.0389549	-0.0293273	0.0271324	-0.024283	0.0472519	0.0924806
Bizygomatric breadth	ZYB	7.7887	-0.0130448	0.00312176	0.00746331	-0.0209535	0.0115308	-0.024226	-0.0236795	-0.0352226	0.0473868	-0.00197353	0.0080308	0.0200161	-0.0418331	-0.0950624	0.00310696	0.00339202	0.000538223	0.0222251	0.0370498	-0.0189237	-0.0681144	-0.0428982	-0.0140327	-0.00366393	0.0438568	-0.0165464	0.0315471	0.0188041	-0.0532092	-0.0374403	0.00991321	-0.00652006	0.0534808	-0.0132545	-0.0990192	0.0105998	-0.0366014	-0.0184269	0.030288	0.00138796	-0.000608338	-0.0108097	0.0661746	-0.0520154	0.00289114	0.00413095	-0.0643817
Biauricular breadth	AUB	7.3903	0.025716	0.00870063	0.00211627	0.0344541	0.00131895	0.0152357	-0.0207891	0.00846126	-0.0165304	0.00509226	0.00057493	-0.0129318	-0.0182861	-0.0872671	0.00726371	-0.0280116	0.0399529	0.0386531	-0.0421307	0.0373556	0.0114973	0.10453	-0.00823472	0.0351293	-0.090553	0.010349	0.0802305	-0.0128359	0.0347072	0.0322589	0.00135286	0.0158356	-0.0232132	-0.0567507	0.0415448	0.0418608	0.0523398	-0.0172546	-0.0316978	0.000531448	-0.00366967	-0.0426517	0.0245704	-0.00292035	0.0228768	0.0161991	0.0101676
Minimum cranial breadth	WCB	4.7881	0.0355053	-0.0132851	-0.00360731	-0.0068608	-0.00850268	0.00520714	-0.00206546	-0.0593605	-0.0151055	0.01625	0.0420977	-0.0586783	-0.0189756	0.0701873	-0.00882455	0.00545293	-0.0260635	-0.0533918	0.038203	0.000842231	-0.0165238	-0.0209416	0.00318195	-0.0212169	-0.0265819	0.00369601	-0.0434423	-0.00862257	0.0207956	-0.00386551	-0.0285254	-0.00910617	0.0102664	-0.002081	-0.0461547	-0.0841158	0.0240905	-0.0189285	-0.0188093	-0.00059548	0.00319377	0.117543	0.00660531	-0.027662	-0.037427	-0.000279226	-0.0128163
Biasterionic breadth	ASB	5.6941	-0.0626583	0.00955749	0.0168256	-0.00780368	-0.0243633	-0.00343883	-0.0122136	-0.0204204	-0.000767857	0.00971589	0.00660823	-0.0242509	-0.0116943	-0.0283344	0.00741193	0.0106725	-0.0720304	-0.0145357	-0.0022486	0.0133247	0.0709283	-0.00487788	-0.000727246	-0.0104414	-0.00345457	0.00720104	-0.00678095	0.00576861	0.00200911	-0.0102201	-0.0238535	-0.000945767	-0.0493718	-0.00305105	0.0159553	0.0176381	-0.0473343	0.01387	0.00977632	-0.000221801	0.000674664	0.0208402	-0.0614559	-0.0257475	-0.00354398	0.0573655	0.085342
Basion-prosthion length	BPL	6.3784	0.312057	0.11703	0.0154249	-0.0288138	-0.0020733	-0.0526287	0.23471	-0.130236	0.129935	-0.00775665	-0.179632	-0.0385254	-0.769735	0.0166175	-0.0337618	0.148663	-0.361147	-0.110983	0.208243	-0.190306	0.226433	0.360819	1.58693	-0.174591	0.432205	-0.00400205	-0.16697	-0.0238722	0.0847142	-0.0219607	0.0362689	-0.0464241	0.0314625	-0.228345	-0.0982647	0.229354	0.272296	-0.0112826	0.5001	-0.00308524	-0.00934223	-0.183059	0.244868	-0.0215317	-0.180765	0.0973338	0.0692597
Nasion-prosthion height	NPH	5.5349	-0.385298	-0.0593531	0.0134141	0.0232827	0.0926999	0.113054	0.0935346	0.214174	-0.177814	0.0178997	0.502826	0.259506	-0.827598	0.195847	0.0474332	-0.50557	0.212786	0.123826	-0.170349	0.462404	-0.277249	-0.089178	-0.0225652	0.0187912	0.232964	-0.0786539	0.26838	0.0166054	0.0787823	-0.319492	0.272585	-0.0349551	-0.101395	0.179041	-0.447126	-0.327483	-0.160217	-0.0750613	0.0235139	0.00411494	0.00429571	-0.257144	-0.16149	-0.0712289	0.136763	0.313114	-0.159522
Nasal height	NLH	4.0002	0.180812	0.0230475	0.0101864	-0.0891985	-0.0475725	0.071833	0.00191565	0.039212	0.0188652	-0.002644	-0.0367205	0.0653103	0.0836337	0.0380857	-0.0402503	0.0309137	-0.03496	-0.0673963	0.0321099	0.0876156	0.0197706	0.140709	-0.00463006	0.0613269	0.117057	0.0137207	0.0396382	-0.014308	-0.0131872	0.037114	0.0281249	-0.040389	-0.0676041	-0.092603	0.0594498	-0.0380014	0.00834947	0.0565324	0.0289781	0.000508632	0.00198182	0.155834	0.0164069	-0.118772	-0.10488	0.0312795	-0.0758958
Bijugal breadth	JUB	6.2182	-0.0570887	0.00796826	-0.0259082	0.0710376	0.00791589	0.0124971	0.000503103	0.097093	0.0179448	0.0126028	0.0334267	0.0449988	0.103359	0.0910681	-0.0267653	0.0513284	-0.0351432	0.0562927	-0.0616951	-0.104148	0.0750819	-0.0529432	0.00789996	-0.0443646	0.00584864	0.00401328	0.0128168	-0.0120289	0.0557253	0.0476158	0.00283294	0.00583614	-0.0442157	-0.0918441	0.0345096	-0.0462235	-0.0520326	0.00390287	-0.032099	-0.000992742	0.000933591	0.0130103	0.0148304	-0.0221302	-0.0650732	0.0309941	-0.0402927
Nasal breadth	NLB	2.3257	-0.0274665	0.0384699	-0.00878029	-0.0913197	-0.0415567	0.0304755	-0.0722161	9.41e-05	0.174882	0.0211547	-0.0326332	0.053104	-0.000175521	-0.160145	-0.0214592	-0.0188537	-0.0336944	0.05927	-0.0450999	0.0118429	-0.00702367	-0.0273523	-0.00323532	0.0690615	-0.00791583	-0.051137	0.00540741	0.00797805	-0.0279107	-0.0163411	-0.0758643	0.00387777	0.0129877	0.144764	-0.0892644	-0.00659484	-0.0231605	-0.0347943	0.0274173	0.00153212	-0.000283076	-0.00706691	-0.00156369	0.0269127	-0.0760743	-0.160398	0.00155349
Palate breadth, external	MAB	4.0411	-0.160246	-0.00954105	0.00324067	0.000297391	-0.0180222	0.000429617	0.00640309	-0.0512739	0.00499347	-0.00869266	0.0239933	-0.0184172	0.0297654	-0.0101645	-0.00193431	-0.00129574	-0.00699043	0.00774742	0.0144009	0.00818316	0.0485551	0.0812658	0.0296479	0.0907248	-0.0239131	0.00660304	-0.079314	-0.00666011	-0.0346864	-0.00539536	0.00956056	-0.0245306	-0.0179163	-0.0729216	0.0725437	0.00518345	-0.00718146	0.000368646	0.00703784	-0.00158451	-0.000740792	-0.0481062	0.03255	0.0946849	-0.0286497	-0.0800804	0.0258687
Mastoid height	MDH	3.8705	-0.00741191	-0.00212025	0.013175	-0.00785658	0.00771104	0.00376276	0.0163914	0.0195615	0.0334711	-0.0082078	0.0159147	0.0634156	-0.0194379	-0.00339715	0.00826887	0.016134	0.00549705	-0.0317181	-0.0169911	0.00303812	0.071355	0.0153351	-0.0387243	-0.124813	-0.0189798	-0.0138137	-0.0146879	0.0120796	0.00429556	-1.98e-05	-0.01533	0.0225568	0.0309455	-0.0515957	0.00659169	0.0722059	0.018461	0.0237771	0.0100933	-0.000846802	7.91e-05	-0.0380501	-0.0432441	0.00511431	-0.00195509	0.0620563	-0.0374891
Mastoid width	MDB	2.1356	0.00980422	-0.0244247	0.0137903	0.077764	0.0079488	0.0140847	-0.0567479	0.046991	-0.0274413	0.00920008	-0.0766862	-0.140236	-0.0174303	-0.0174603	0.0120168	-0.141452	0.109896	0.0311192	0.0645042	0.0327365	-0.0532249	-0.0217919	0.00437626	0.00278368	0.184969	-0.000904097	0.0482635	-0.0116294	0.00160144	0.112115	-0.0557027	-0.0110447	-0.140216	-0.0396562	0.232233	-0.133819	-0.0214568	0.0147304	-0.00805366	-0.000128793	0.000975748	0.0328398	0.0877371	0.0276301	0.0926744	-0.145066	0.129214
Orbit height, left	OBH	2.2283	-0.0753198	-0.0292869	-0.0119491	-0.0340676	-0.00927377	0.0123573	0.022135	0.0460552	-0.038936	-0.0123865	-0.104749	-0.132592	0.0203662	0.078331	0.00778214	0.174179	0.0276115	0.0117316	0.00147941	0.0281398	-0.0718349	-0.0159807	-0.0349179	-0.230372	0.0815932	0.0183495	0.0504556	-0.00859473	-0.0458809	0.0301467	-0.0181812	-0.0425809	-0.00253662	-0.170508	-0.169784	0.169247	0.103618	-0.0390015	-0.096009	-0.000402464	-0.00094815	-0.0703616	0.0185349	0.0387731	0.0981431	-0.0971022	0.0688979
Orbit breadth, left	OBB	2.0237	-0.229513	0.214484	0.00378761	-0.096837	-0.0842737	-0.0409932	-0.1892	-0.273517	0.00274412	1.86501	-0.180942	0.0535258	0.211264	0.323073	-0.077686	-0.12992	0.0574359	-0.0839683	-0.163412	0.494976	-0.133368	-0.0698936	-0.0334559	0.0188281	0.301065	0.0328655	-0.0415001	0.114528	-0.00462674	0.494803	0.0599988	-0.132786	0.0361394	-0.307392	0.0116623	-0.101484	0.308515	0.109597	-0.0809364	-0.02267	-0.0139175	-0.536474	-0.093942	0.0738556	-0.289569	-0.165056	-0.153931
Interorbital breadth	DKB	2.411	-0.180251	0.0628297	0.372123	0.127685	-1.68486	-1.42829	0.000683456	0.0473495	-0.0131642	-0.012814	0.00393219	0.000931485	0.00221746	0.107263	-0.013321	-0.054624	0.0396793	-0.087456	0.0104411	0.105072	-0.167229	-0.0513189	-0.053714	-0.147251	0.169374	0.0725342	-0.0783174	0.12353	-0.0161518	0.371601	0.0882657	-0.0738366	-0.198305	-0.074739	-0.135515	-0.00208388	0.123928	0.117185	-0.0161756	0.000535203	-0.0116155	0.11405	0.010375	-0.217292	-0.00787572	-0.00592643	-0.310299
Naso-dacryal subtense	NDS	1.8253	-0.0408243	0.34607	-0.670017	-0.196779	3.57521	3.47672	-0.0394874	-0.255063	0.324465	0.1992	-0.17399	-0.0789675	-0.0905981	-0.210582	-0.0329892	-0.019169	-0.0540611	-0.0498464	0.14002	-0.0191359	0.00846544	0.154096	0.0498971	0.160341	-0.0639069	-0.109493	-0.0847688	-0.191984	-0.0439283	0.127724	-0.29275	0.172805	-0.0339971	0.0128689	-0.324587	0.0407275	-0.0370828	0.0209698	0.179126	-0.000476984	0.0275737	-0.146236	0.190399	0.196278	0.0387733	-0.0838906	0.266171
Simotic chord (least nasal breadth)	WNB	2.2017	0.0753329	0.649022	-1.12933	-0.077499	0.168397	0.0613098	-0.0897813	0.000660748	-0.014474	-0.0457725	0.0275717	-0.0351713	-0.070493	0.0409695	0.0735076	0.073339	-0.0790982	0.118288	-0.121949	-0.00537768	-0.00967871	-0.0499321	0.0129731	0.0766349	-0.00145703	0.0102187	0.101387	-0.020203	0.0553763	-0.0578664	0.0960259	-0.0217532	-0.0443477	-0.0959428	0.0511991	0.000211277	-0.0688069	-0.066868	-0.000795387	-0.00573863	-0.000728955	0.0108026	-0.0535361	0.219422	0.117344	0.0085817	0.22538
Simotic subtense	SIS	1.2523	-0.0598542	-2.1682	2.73603	0.235889	-0.414298	-0.351489	0.154955	-0.165824	0.16371	0.112363	-0.180359	0.253639	0.0251029	-0.0364232	-0.154931	0.374754	0.0921989	-0.254123	0.0313607	0.0801245	-0.419762	0.197157	-0.0359273	-0.444813	-0.114684	0.0785165	-0.256848	-0.0684905	-0.155505	-0.0870836	-0.187839	-0.0131002	-0.243539	-0.00307454	-0.0609249	-0.0714966	-0.0196745	0.102835	-0.0491618	0.0121919	-0.00813496	-0.105583	0.121411	-0.185664	-0.204665	-0.202792	-0.258456
Bimaxillary breadth	ZMB	5.7386	0.0534273	-0.0154442	-0.0232606	-0.0808371	0.0278106	0.0183329	0.752611	-0.358375	0.0326955	-0.0203993	0.0408315	-0.0278847	0.066237	0.0478969	-0.112902	0.0355305	-0.0335621	-0.0183581	0.180624	0.0144909	0.0398548	-0.0165012	-0.0260738	-0.0156863	0.034392	0.00199892	0.265464	0.0421305	-0.0531788	0.100198	-0.0118356	-0.0188316	-0.115143	0.103161	-0.0536985	-0.118348	-0.274198	-0.00599941	-0.0766033	0.00365838	-0.0024254	-0.112014	-0.115946	0.00257751	0.00301918	-0.00650404	-0.00156636
Bimaxillary subtense	SSS	3.2967	-0.213634	0.195123	0.124603	0.343875	-0.0401077	-0.133612	-2.68852	1.51359	-0.138476	0.136661	-0.142465	0.0944268	-0.256788	0.098097	0.473956	0.0190961	0.181071	-0.0761127	-0.773817	0.156596	-0.260099	0.00626331	0.105628	-0.141574	-0.392089	0.0428728	-1.37508	-0.190571	0.223961	-0.425727	-0.0991095	0.147682	0.919585	-0.386912	0.552833	0.58618	0.489023	0.201065	0.21201	-0.0230248	0.00672335	0.347203	0.44078	-0.114352	0.311088	0.320333	-0.17197
Bifrontal breadth	FMB	4.4663	-0.0702434	-0.087036	-0.00544401	-0.0348389	0.0421894	0.120848	0.12826	-0.0658218	0.0134378	-0.242115	0.00896389	-0.103632	-0.033362	-0.074033	0.0679047	0.199866	0.637447	0.0386548	-0.344606	0.190578	0.285895	-0.086321	0.118847	0.0556396	-0.00849119	0.039258	-0.111025	-0.0461798	-0.061903	0.0745287	0.0869825	0.0502568	-0.164386	0.104002	-0.0694167	-0.0706385	-0.0362539	0.0516229	0.0461919	0.0054163	-0.00716439	0.0473761	-0.110575	0.0220084	0.149	-0.0763445	0.0733271
Nasio-frontal subtense	NAS	2.5073	-0.103625	0.446827	-0.0797644	0.307719	-0.12755	-0.465093	-0.253083	0.305633	-0.179133	1.06294	7.44e-05	0.275833	-0.132022	-0.0537478	-0.348723	-1.00112	-3.1684	0.121479	3.02005	0.142442	-1.13608	-0.00987681	-0.345347	0.215434	-0.245545	-0.226308	0.710063	0.0910766	0.00303502	-0.577366	-0.0604075	-0.223234	1.06022	-0.896793	0.274134	0.0125413	0.0904069	-0.593349	-0.221921	-0.0141952	0.0295385	-0.323248	0.887918	0.0639927	0.134044	0.0615054	-0.240571
Biorbital breadth	EKB	4.2391	0.274388	-0.0643622	0.0283714	-0.0336342	-0.0135133	-0.00225847	-0.0313581	0.0330709	-0.0396545	-0.0230474	-0.0310535	-0.0178805	0.0450642	-0.00517528	0.0546286	-0.0877124	0.0305232	-0.0436048	-0.143715	-0.303101	-0.0206536	0.157555	-0.0267753	-0.0275598	0.0150691	-0.0130039	-0.0353481	-0.00764254	0.0648958	-0.451109	-0.0251478	0.0338142	0.152024	0.164558	0.154208	0.0186495	-0.0555835	-0.0934087	0.0824496	0.00316596	0.00408392	-0.00643359	0.000600283	-0.0581776	0.0250417	0.0629599	0.0715715
Dacryon subtense	DKS	2.0688	0.89241	-0.555542	0.0947925	0.232012	0.171207	-0.27921	0.663204	1.00252	0.305726	-5.48242	1.17405	0.459735	-1.36648	-1.33014	-0.0108192	0.373432	-0.485388	-0.109242	1.0575	-1.21813	-0.0720928	0.112283	0.11252	-0.141438	-1.29627	0.0780902	-0.117295	-0.470874	-0.246164	0.836138	-0.339885	0.218634	-1.78407	1.28982	-0.679323	0.0607818	-0.354669	0.0374942	0.134583	0.0581869	0.0455525	1.68356	0.0647566	-0.182849	1.0284	0.133055	0.236335
Malar length, inferior	IML	4.0318	-0.102557	-0.00503184	0.00555004	-0.0190293	0.00990396	-0.0094036	0.0133657	0.0167371	0.0855192	0.0493027	-0.0464513	0.107607	-0.0992038	0.0506858	-0.00238862	-0.0494242	-0.0425129	-0.00772353	-0.0104974	0.108097	0.0497815	-0.0126966	-0.00875074	-0.038416	-0.0625663	0.0093727	-0.040125	0.00139014	-0.0579559	0.0227435	-0.0429148	-0.00975202	0.0562775	-0.0320935	-0.00182141	-0.0872741	-0.144177	-0.0230095	-0.00702119	-0.00104627	-0.00102442	-0.0655461	-0.0763913	-0.0354537	-0.0112038	0.0557119	-0.000320028
Malar length, maximum	XML	4.3865	0.0243743	0.022524	0.00246824	-0.0306053	-0.0124711	-0.00258627	0.0133438	-0.0118109	-0.116261	-0.07814	0.00393557	-0.11435	0.0216558	0.0804926	0.0104551	0.0550696	0.0201214	-0.0982346	0.00520329	-0.00880281	-0.0520864	0.0306578	0.00814847	0.027	0.0970723	0.011244	-0.11331	0.0223205	0.0616425	0.092469	0.0297596	0.014731	0.0296792	0.185005	0.0752855	0.0351388	0.0909161	0.0421762	0.0195033	-0.000876821	0.00307699	0.0851396	0.0456323	0.0748236	0.0851519	-0.0695941	0.130784
Malar subtense	MLS	1.7068	0.10675	-0.041409	-0.0117022	0.0801404	0.00886459	0.0501698	-0.067861	-0.0588388	0.0748254	0.0947689	-0.00997877	-0.0413677	0.0224682	-0.107897	-0.0522238	-0.153101	0.0690795	0.0958061	0.0290962	-0.0410721	0.121173	-0.177522	0.00667827	0.0377129	-0.0918313	-0.0020733	0.133142	0.0102219	-0.0370737	-0.127684	-0.101334	-0.0510997	-0.143169	-0.140836	-0.224919	0.222102	0.0238975	-0.027626	-0.075019	-0.000207394	-0.00551792	0.177119	-0.0401489	-0.141266	0.00495204	0.0498452	-0.091541
Cheek height	WMH	3.0432	-0.0272406	-0.0331362	-0.00833288	-0.0779873	0.0209833	-0.0498096	-0.0115849	0.0197324	-0.0428014	-0.0200177	-0.0214182	0.00858796	-0.0153862	0.0348511	0.0211071	-0.0295315	-0.0356771	0.0242332	-0.0430821	-0.120016	-0.0229759	0.00234389	0.025594	0.00584093	0.045045	-0.00188769	-0.00936962	-0.0116227	0.00592591	-0.0363834	0.0349998	-0.0328692	0.0397231	0.00667761	-0.0152249	-0.132738	0.0195445	-0.00639169	-0.0369423	-0.000616199	0.00200924	-0.0858368	-0.00595165	-0.0137062	-0.113861	-0.0859388	0.0207475
Supraorbital projection	SOS	1.3598	-0.0899671	-0.0569259	-0.00718712	-0.0216151	0.0148742	-0.074191	-0.100147	-0.112976	0.068129	0.0605494	-0.0909202	-0.0341242	0.0639791	0.136963	0.0253355	0.12125	-0.0548274	0.054715	0.00965912	0.17506	-0.253901	-0.0588243	0.0627833	0.051037	0.066818	-0.0610718	0.227355	0.0662799	0.0440621	-0.293142	-0.172942	-0.0561199	-0.044875	0.101429	0.023039	0.161681	0.115295	0.00397251	-0.124133	-0.00784241	0.000957869	0.0657534	0.0539242	0.0639532	-0.0134948	0.057719	-0.0181831
Glabella projection	GLS	1.4997	-0.162801	-0.0440337	-0.0050723	0.125749	-0.0592974	0.0301539	0.0498807	0.163755	0.343609	0.0979662	-0.129133	-0.159371	-0.162645	0.160363	-0.044238	0.253996	-0.138297	0.0900307	-0.0856629	-0.358336	0.0692263	-0.371675	0.0200471	-0.00938909	-0.101625	0.0471416	0.216904	-0.0894893	0.110399	0.0752974	0.169945	0.043416	-0.00925457	0.161517	-0.0579103	-0.197697	0.0475179	-0.0399566	0.164266	0.00964868	-9.45e-05	-0.0815432	-0.0147207	0.155376	0.0853602	-0.197279	0.10938
Bistephanic breadth	STB	7.8673	0.00144352	-0.0101107	-0.00056264	0.0232259	-0.010486	0.0122754	0.0121611	-0.0311815	0.053476	0.0130234	-0.0251435	-0.00922776	0.0173925	-0.0341723	0.0102618	-0.00596861	-0.0151859	-0.0149999	0.0119104	0.0276526	0.0245561	0.0209722	-0.00440823	-0.0174482	-0.00981657	0.0156681	-0.0556188	-0.0157443	0.0103503	-0.0137481	0.26233	0.0232177	-0.00670395	0.0131682	0.0526536	0.0170348	-0.0181339	-0.0204255	-0.0146507	0.00326654	-0.00130638	0.030532	0.0138185	-0.00374519	-0.000758808	0.0372755	-0.01306
Nasion-bregma chord (Frontal chord)	FRC	5.4694	0.118817	-0.0747112	-0.0804485	-0.0925402	-0.0620826	-0.0198485	-0.227284	0.195101	0.193635	0.0590222	0.367866	0.14232	0.397095	0.0947206	0.653401	0.566077	0.1233	-0.245814	0.281296	0.349136	0.134195	0.63133	-0.0203362	-0.183179	0.549719	-0.0978009	-0.123246	0.170186	0.0569674	-0.315243	-0.0557233	0.0445557	0.110617	0.770833	-0.368537	-0.251889	-0.160252	0.086232	-0.287749	-0.0128202	0.0270226	0.139253	0.137511	0.317334	0.0648247	-0.110821	0.126706
Nasion-bregma subtense (Frontal subtense)	FRS	2.9284	0.0248988	0.079629	0.249261	0.0506665	0.0465278	0.0898686	-0.0942246	-0.20604	-0.355328	-0.138129	0.14193	0.0692519	-0.0891444	0.465431	-2.36329	-0.0249267	0.169936	2.61467	0.00108659	-0.0499403	-0.136474	-0.114281	-0.0198781	-0.028844	0.135771	-0.062036	-0.807743	0.128069	0.430934	0.129739	0.0702193	0.184045	-0.267	-0.097676	0.502231	0.422375	0.276316	0.101493	0.147855	-0.00407788	-0.0322189	0.14944	0.191989	-0.39376	0.146752	-0.175291	0.0666909
Nasion-subtense fraction	FRF	4.3741	0.0124485	0.0100616	-0.00884918	-0.0200122	-0.000311068	0.00369566	-0.0180495	-0.0376981	-0.00279612	0.00568241	-0.0130662	-0.0683093	0.0137647	-0.00442956	0.370375	-0.0241341	-0.025277	-0.114353	0.00293394	-0.0129364	0.00646301	0.0423538	0.000757077	-0.016512	-0.0295146	-0.00274019	0.0533453	0.00220108	-0.0253517	0.00230886	-0.000129359	0.008809	-0.0388874	0.046887	-0.0427042	0.00935633	-0.0392248	0.0051657	-0.0129548	-0.00103647	0.00407839	-0.0668327	0.0167573	0.02084	-0.00639876	-0.0185053	-0.062255
Bregma-lambda chord (Parietal chord)	PAC	6.6296	0.0587861	-0.0104467	-0.000424813	-0.0187209	-0.0135329	-0.0153304	-0.0283361	-0.0204269	-0.0129824	-0.0061908	-0.0738873	0.0224163	-0.0653422	0.109573	0.0196759	0.0627434	-0.0677279	0.072004	-0.0190834	-0.0133728	-0.0620122	-0.0457502	0.00773155	0.0524064	-0.0970421	0.0187007	-0.0366639	-0.013462	-0.37147	0.0478747	0.00627472	0.674774	0.110199	0.0213481	-0.0163935	-0.00843144	0.0838023	0.0198311	-0.119868	-0.00374089	-0.00108992	-0.044844	-0.10718	-0.0171051	0.0524437	-0.158772	-0.010959
Bregma-lambda subtense (Parietal subtense)	PAS	2.8941	-0.128114	0.0493986	0.0178776	-0.0420779	-0.0390743	0.138415	0.148967	0.140462	0.169036	-0.0390415	0.223604	0.18652	0.110434	-0.468034	0.0447332	-0.126761	0.321153	-0.287081	0.098916	0.053269	0.363554	-0.0494979	-0.0776617	-0.228794	0.458416	-0.0901424	0.196864	-0.0128678	2.22546	0.101794	0.00160468	-2.4773	-0.114318	-0.0574976	-0.0404405	0.0670655	-0.300405	-0.0118763	0.0592192	0.017683	0.00173797	-0.0321982	0.42916	0.210201	-0.0785413	-0.0729343	-0.0962361
Bregma-subtense fraction	PAF	5.3764	-0.0254037	-0.00337193	-0.00371184	0.0122492	0.00188725	0.00366629	-0.0011015	0.0100075	-0.00331561	0.0103058	0.0162333	0.0180384	-0.0164457	0.0217989	0.0168361	0.00480254	-0.0163421	0.0189065	-0.00166054	-0.0190729	0.0134549	0.00862156	0.00545245	-0.00784035	-0.0132459	0.00885649	0.0030305	0.00436327	-0.0804042	0.013891	0.0267601	-0.228269	-0.00273769	0.0252915	0.043556	0.0108594	-0.00351469	-0.00880504	-0.0362577	-0.00180031	-0.00028013	0.0218826	-0.000544422	-0.0698505	0.0105304	-0.00961039	0.0309574
Lambda-opisthion chord (Occipital chord)	OCC	5.9506	0.0454856	0.0336681	0.0119606	0.0274355	-0.0133328	0.0140478	-0.00179298	0.0253226	0.0286893	-0.03205	0.0121712	0.0210054	-0.00637379	-0.062112	-0.00881695	0.0118433	-0.0318243	0.0434747	0.050444	0.0204284	0.0123218	-0.0585231	-0.00852741	-0.00795117	0.0556494	0.434196	0.0185121	0.592947	0.0303749	0.0608882	-0.0216575	-0.0144121	0.072113	0.0397132	-0.0664045	-0.0414776	-0.0371228	-0.00170793	-0.0107622	-0.00226255	0.00416529	-0.0314641	0.0148165	0.152347	0.038338	-0.0242082	-0.0582699
Lambda-opisthion subtense (Occipital subtense)	OCS	3.6067	-0.0210123	-0.108621	-0.010113	-0.0795386	-0.0485548	-0.00763334	0.0266022	-0.056344	0.041229	0.127983	-0.191684	-0.0141952	-0.0969679	0.203733	0.0986488	-0.0873969	0.0268226	-0.0333871	-0.0606643	0.0173787	0.0551728	0.0775645	-0.052017	-0.189539	-0.196209	-1.86221	-0.0352775	-1.7912	0.0124823	0.0451888	-0.00811757	0.0753326	0.0895894	0.0457544	0.180828	0.0492875	0.182083	0.0443538	-0.0990929	0.0103656	-0.00829579	0.111793	-0.0297947	-0.152681	0.0926156	-0.0335618	0.152672
Lambda-subtense fraction	OCF	5.8599	-0.00673578	0.0156431	-0.00474142	0.0190311	-0.00221585	0.00316598	0.0127568	-0.00235508	-0.0102497	0.00117399	0.0279474	-0.0117118	0.0148202	-0.0341813	0.00442691	0.0110737	-0.00745666	0.0116322	-0.0115815	0.0151393	-0.0353144	0.0162266	0.0063469	0.0155325	0.0262022	0.175039	-0.0205054	-0.10683	-0.00403118	-0.0297684	-0.0266215	-0.0136352	-0.00574603	-0.0180235	-0.0186891	-0.000501968	0.0086174	0.00238713	0.0116053	-0.000200918	-0.00109826	0.0139349	-0.0460935	0.000523045	-0.0133791	-0.0110211	-0.0345466
Foramen magnum length	FOL	2.6425	0.0137228	0.0227058	-0.00200956	0.0153672	-0.0151113	0.0393643	-0.00299843	0.0134398	-0.0190723	-0.0281474	-0.0634952	0.0174392	-0.0132467	-0.00887133	-3.55e-05	0.042988	-0.0162582	-0.0141912	-0.0753071	0.0104126	-0.0964119	-0.124697	0.0247027	-0.0179006	0.105967	0.00288856	0.0735429	-0.023984	0.0180002	0.132798	0.0467232	0.0147397	0.102157	0.0824356	0.0640301	-0.0323793	-0.0502361	-0.00361036	-0.0556837	0.00273173	-0.00340047	0.030418	0.0524965	0.0088859	-0.0402498	-0.0600511	0.0317553
Nasion radius	NAR	5.2911	0.0675804	-0.0528363	-0.0481441	-0.062788	0.0926108	-0.195369	0.0882075	0.0229071	-0.110797	-0.0368254	0.0280485	0.163853	0.0468228	0.11041	0.0175054	-0.018156	0.131153	-0.00551189	0.12523	0.0823332	0.137057	-0.0507557	-0.0507882	0.0607751	-0.175564	0.033237	-0.00637006	-0.00155372	0.0875654	0.0791113	0.172869	-0.028432	0.145546	0.0420496	0.0287124	-0.025878	0.174085	0.615426	0.399162	-0.00750594	-0.000425396	-0.0840989	-0.0392174	0.0371722	0.0377603	0.161108	-0.0608771
Subspinale radius	SSR	5.9086	-0.16261	0.050404	0.0152837	-0.0256914	-0.0408157	0.0719257	0.190201	-0.0136339	-0.0384593	-0.0221536	-0.00176262	0.0254804	0.028863	-0.0493315	0.0122041	-0.0933472	-0.155795	-0.0405878	-0.0338809	0.0223668	0.0971498	-0.0568715	-0.0205372	0.205611	-0.0231431	-0.00215225	0.0814449	0.00323908	0.00598451	-0.0708533	0.0115575	-0.0262744	-0.184825	0.271234	-0.018701	0.0242781	0.709368	-0.265259	0.00108049	0.00350945	0.00744565	-0.0676654	-0.0313091	0.133416	-0.0619953	-0.0320196	0.0976746
Prosthion radius	PRR	6.2156	0.184618	-0.00116905	0.00279872	0.0259656	-0.0279623	0.0145008	-0.107594	-0.0862337	0.0483744	-0.0382695	0.0791234	-0.0584218	-0.0720382	-0.11365	0.0464457	-0.00329122	0.0467404	-0.0415948	-0.0838889	-0.0393784	-0.0301806	-0.00369321	0.00279208	-0.0295742	-0.0384082	-0.00369268	-0.0316143	0.0835103	-0.0495854	-0.00391293	-0.077799	0.0707461	-0.139025	-0.185558	0.215162	0.0244756	-0.162027	0.0874792	-0.625275	-0.0072907	-0.00049726	0.178044	0.0176617	-0.0814874	-0.116639	0.0168663	-0.101542
Dacryon radius	DKR	4.8439	-0.106092	0.0126997	0.000680057	0.0142628	-0.0327947	0.12944	-0.131434	-0.0955121	0.00963998	0.0714953	-0.00937384	-0.030691	-0.0238135	0.0790047	-0.0480134	-0.0548854	-0.0464968	-0.0942763	0.0911642	-0.237311	0.0596733	0.0686244	0.0276404	-0.0255147	0.329181	-0.0264204	-0.0212613	-0.00159302	-0.00599364	-0.00948294	-0.0967852	0.0469208	-0.0156573	-0.00398815	-0.0123459	0.539441	-0.391886	-0.12626	0.141673	-0.00176793	-0.00697812	0.0705245	0.0133951	0.121104	0.118504	0.00681409	0.0545692
Zygoorbitable radius	ZOR	4.9282	0.0816155	-0.0359218	-0.0249998	-0.037879	-0.0160869	0.0387268	-0.0257918	0.0916045	0.101783	0.0203355	-0.0384787	0.11569	-0.0869678	-0.0138031	-0.0228866	0.052394	0.0368074	0.122821	0.0239986	0.014731	-0.0199773	-0.200765	-0.0432902	-0.159218	0.0235164	-0.0165427	0.247691	-0.0344053	-0.120317	-0.0419053	-0.084937	-0.0153715	0.0298101	-0.304487	-0.0288472	0.00239322	-0.0753601	-0.0465504	0.0528415	0.00292028	-0.00313908	-0.0331188	-0.00407158	-0.0377998	-0.0525172	0.0272813	-0.151493
Frontomalare radius	FMR	4.9278	0.0130386	0.0598654	0.0314592	0.0370515	-0.0109796	0.096998	-0.038954	-0.0217036	-0.0157323	0.0403343	0.0315774	-0.0473018	-0.11245	0.0648323	0.00994943	0.142958	-0.0805603	0.0332683	0.0016709	0.000128168	0.0733129	0.0830055	0.0284184	0.00521974	-0.132707	0.00402849	-0.108995	-0.00301658	0.0162313	0.117586	0.018107	-0.0105417	-0.0866963	-0.0218468	-0.0376881	-0.145252	0.0858587	-0.536517	-0.0375347	0.00875334	0.00185645	0.0277723	-0.00404116	-0.038124	0.010189	0.0726877	-0.0530182
Ectoconchion radius	EKR	4.7655	-0.0305156	-0.0874125	0.0151335	-0.122164	-0.0250132	-0.0519668	0.172616	0.0943962	0.0859011	-0.0932364	-0.180016	0.0460912	0.0727599	-0.148822	0.0312057	-0.182769	-0.0292974	-0.0237158	-0.124997	0.266836	-0.147887	-0.0342153	-0.0215786	-0.0171675	-0.0190035	-0.00912322	-0.197864	0.0396996	-0.0492771	-0.158254	-0.0653576	-0.0632118	-0.120171	0.00814129	-0.0323862	-0.302389	0.132217	0.126781	0.0495898	0.00152136	0.00669045	-0.0852503	0.000148981	-0.00828593	-0.0298767	-0.17769	0.105637
Zygomaxillare radius	ZMR	5.1697	-0.015582	0.0653219	-0.00483268	0.0619141	0.0129732	-0.0331272	-0.12328	-0.0967414	-0.162469	0.00794631	0.078305	-0.1033	0.0567106	0.074713	0.00506711	0.140139	0.0817779	0.0276225	0.0247598	-0.0728583	-0.204558	0.0999205	0.010333	-0.0581419	-0.162689	0.0210501	-0.0719647	-0.0611681	0.143118	0.0408926	0.0644281	0.057375	0.10079	0.0800261	0.10949	-0.00286899	-0.44296	0.163796	-0.0181612	-0.0024903	-0.00464642	-0.0063291	0.070041	0.00109901	0.0686215	0.0477013	-0.049849
Molar alveolus radius	AVR	5.6816	-0.0793767	-0.0699471	-0.0134527	0.0286784	0.0476369	-0.0588718	0.00592228	0.118162	-0.0659066	0.00185933	-0.00133896	-0.0685332	0.0717432	-0.00945847	-0.0460093	0.0125512	0.00922679	0.00302637	-0.021048	0.016821	0.0858196	-0.0238063	0.0463206	0.0588452	0.0515007	0.00352359	0.0303953	0.00107182	-0.011033	0.00390506	0.13215	-0.011465	0.0895372	0.0136594	-0.226688	0.049322	-0.0582262	-0.0190084	-0.0325412	0.00240657	-0.00252176	0.0291531	-0.0423879	-0.0167523	-0.0516903	-0.040962	0.0868405
Vertex radius	VRR	5.8418	-0.0612773	0.0184696	0.00727568	0.00203805	0.00580287	0.024948	-0.0400485	-0.00198198	-0.0624628	-0.0319983	-0.0634057	-0.00655173	0.00585718	0.0311335	-0.0332924	-0.0612711	0.0251081	6.23e-07	-0.00637469	-0.0811544	0.00573838	0.0556633	-0.00869519	0.061157	-0.0372163	0.0214384	0.0532712	0.0137908	-0.00322745	-0.079732	0.0348455	0.0403437	-0.0829166	0.0001556	0.0252298	-0.0569568	-0.0687679	-0.0274641	-0.400705	-0.00160581	-0.00134507	-0.00352646	-0.0423067	-0.11608	0.0297338	0.0209993	-0.0129657
Nasion angle (Basion-prosthion)	NAA	4.5464	-0.268154	-0.0649321	0.0241071	-0.00152506	0.0218634	0.132332	-0.165056	0.125952	-0.084401	-0.0381738	0.22601	0.0646678	0.147371	0.135959	0.0249988	-0.212871	0.338685	0.12971	-0.170039	0.29861	-0.177567	-0.221605	-1.05136	0.0745606	-0.0355458	-0.00601258	0.351263	0.0302413	-0.014742	-0.0907888	0.113258	-0.0590605	0.0518528	0.096197	-0.229639	-0.293393	-0.172223	0.0187246	-0.00289916	-2.40597	0.00260627	0.0810517	-0.147563	-0.00480678	0.149784	0.0565994	-0.0873559
Prosthion angle (basion-nasion)	PRA	3.709	-0.0624453	0.0633562	0.035607	0.031767	0.0264072	0.115	0.103643	0.0565452	-0.00759306	-0.0564102	0.250837	0.0983783	-0.95867	0.141877	0.017691	-0.20923	0.0138737	-0.000375738	-0.106699	0.272872	-0.0168274	0.0775387	1.04902	-0.0353174	0.413232	-0.0474945	0.253257	0.059511	0.102285	-0.290927	0.232432	-0.0529712	-0.0881808	-0.130852	-0.367926	-0.103734	-0.0439626	-0.0388018	-0.110213	-2.41528	-0.00964197	-0.154068	0.0488084	-0.10863	-0.0293843	0.262211	-0.134375
Basion angle (nasion-prosthion)	BAA	3.2064	0.386916	0.124061	0.000859073	0.0394207	-0.113143	-0.0572244	-0.0984718	-0.225569	0.205157	-0.0639316	-0.488387	-0.331057	0.812739	-0.325662	-0.0296785	0.47069	-0.202532	-0.068807	0.133602	-0.385312	0.298638	-0.0172109	0.0831648	-0.0643384	-0.284199	0.0731452	-0.176848	0.0337388	-0.06263	0.265089	-0.21884	0.0459419	0.177601	-0.0995545	0.335995	0.278882	0.185224	0.00474624	0.124041	-2.41161	-0.00893989	0.258296	0.219173	0.0831236	-0.0719005	-0.434777	0.306531
Nasion angle (basion-bregma)	NBA	3.3487	0.19615	-0.150273	-0.0783433	-0.143817	0.0193109	0.0241662	-0.19495	0.14719	-0.023382	0.00411843	0.150391	0.138429	0.453068	0.213033	0.230999	0.341202	4.65e-05	-0.0551319	0.368132	0.0773642	0.199541	0.132349	-0.0751469	-0.0690661	0.444956	-0.0934914	-0.660491	0.15433	0.186935	-0.358485	0.0169372	0.109254	-0.226912	0.138853	-0.3105	-0.314354	-0.181417	-0.073568	-0.112656	0.00170262	2.45177	0.249935	0.108271	0.0504842	0.144966	-0.251085	0.0215643
Basion angle (nasion-bregma)	BBA	2.8405	0.0335393	-0.0131562	0.00109249	0.0580482	0.0614485	0.0292057	0.242742	-0.119471	-0.0956604	-0.0911022	-0.523074	-0.044594	-0.32102	-0.221244	-0.103121	-0.459725	-0.216152	-0.271625	-0.138432	-0.323975	0.11047	-0.91549	-0.0224304	0.17155	-0.503301	0.0551076	0.107923	-0.262442	-0.094039	0.312104	0.00220177	-0.0188942	-0.0187045	-0.918477	0.261253	0.00664014	0.0602617	-0.200624	0.169504	0.0242815	2.41305	-0.0563286	-0.205656	-0.30829	-0.0932073	0.0502722	-0.110439
not defined	BRA	2.2575	-0.143966	0.153292	0.0212434	0.148697	0.00172695	-0.00102424	-0.033449	-0.130758	0.0931475	-0.148423	0.239307	0.175526	-0.0622715	-0.0716001	-0.136841	0.218979	0.335507	0.350437	-0.200575	-0.0251053	-0.232385	0.838001	0.0634327	0.0964651	0.00532552	-0.039806	0.451098	-0.121765	-0.194951	0.0656438	-0.173703	-0.00857616	0.210604	0.909033	0.0877738	0.423979	0.0524214	0.144372	-0.114183	-0.00939885	2.41871	-0.239831	-0.0385501	0.131015	-0.0279591	0.0274597	0.166413
Zygomaxillary angle	SSA	6.4663	-0.165901	0.0908535	0.0573581	0.128872	-0.032189	-0.0348791	-1.37881	0.720129	-0.102707	0.0345627	-0.0552539	0.0628365	-0.135117	-0.00605772	0.220285	-0.0144238	0.0651558	-0.0859793	-0.359441	0.0800826	-0.0210706	0.00549552	0.0477503	-0.0374337	-0.163701	0.0124504	-0.61096	-0.0659762	0.0798601	-0.245226	-0.0371445	0.0752206	0.38574	-0.159794	0.261042	0.268238	0.573516	0.0300325	0.124197	-0.0104526	0.00732507	0.213176	0.204997	-0.00653223	0.0958629	0.114802	-0.0812995
Nasio-frontal angle	NFA	4.8761	-0.0637805	0.191297	-0.0439755	0.154725	-0.058652	-0.229228	-0.0967985	0.140022	-0.0822168	0.521089	0.00659269	0.168443	-0.0472475	-0.064327	-0.153865	-0.451534	-1.53105	0.0504581	1.34654	0.0693355	-0.553088	-0.0645708	-0.169253	0.0973263	-0.100454	-0.109623	0.327828	0.0467005	0.0139057	-0.302578	0.0331969	-0.0953481	0.443918	-0.392841	0.122828	-0.0045573	0.0630632	0.188357	-0.110768	-0.0123493	0.0138273	-0.147197	0.456821	0.0360401	0.101721	0.0563642	-0.0806763
Dacryal angle	DKA	5.8949	0.283468	-0.163685	0.0261973	0.0697665	0.0500694	-0.0856752	0.197719	0.312725	0.08942	-1.77756	0.393858	0.187549	-0.459476	-0.404265	-0.0141915	0.137592	-0.170774	-0.0597952	0.373597	-0.421227	0.0017772	0.0436805	0.0443245	-0.0453776	-0.342789	0.0267568	-0.0247685	-0.17234	-0.105147	0.349896	-0.110061	0.0794	-0.559114	0.481084	-0.19213	0.193209	-0.195218	-0.170775	0.0505464	0.0198169	0.0121528	0.565128	0.0245835	-0.0146086	0.435876	0.0741507	0.00814298
Naso-dacryal angle	NDA	11.7059	0.000891536	0.0319247	-0.131529	-0.0287786	0.676251	0.487916	-0.00908268	-0.0360153	0.04889	0.0364531	-0.0185595	-0.0143221	-0.0073997	-0.0398792	0.000754001	0.0150498	-0.00902378	0.00453373	0.0202409	0.0207198	0.00326526	0.0290582	0.00612471	0.0221091	-0.0269341	-0.0159891	-0.0123339	-0.0349319	-0.00465894	0.0390396	-0.0384594	0.03019	-0.00738446	0.0256033	-0.0197338	0.00332738	0.00643684	-0.0366581	0.0116653	-0.00167408	0.00428629	-0.0398984	0.00374756	0.0363481	-0.00913248	-0.00881266	0.0332078
Simotic angle	SIA	19.7544	0.00448464	-0.0737088	0.182981	0.00284695	-0.0311244	-0.00675422	0.0153849	-0.000148975	0.00461909	0.00679976	-0.0111901	0.012108	-0.00238843	0.00577157	-0.00722631	0.0189376	0.00349312	-0.0120074	0.00114748	0.00487032	-0.0201374	0.0120667	0.00465387	-0.0142866	-0.0120668	0.00241742	-0.00131094	-0.00261321	-0.00200143	-0.00667859	-0.000445175	-0.00152502	-0.0104275	-0.00813641	-0.00615745	-0.00261564	-0.00292121	0.00646647	0.00127793	0.00126354	-7.37e-05	0.00918733	0.00707238	0.00256796	-0.000928982	-0.0118996	0.0100128
Frontal angle	FRA	4.6609	0.0647243	0.0390945	0.137888	-0.0150999	0.0256982	0.0657082	-0.0765991	-0.0948853	-0.189787	-0.081284	0.0935731	0.0322851	-0.0815715	0.296551	-1.42701	0.0195079	0.117697	1.4468	-0.00197411	0.0690846	-0.0591854	-0.0150613	-0.00982555	-0.050318	0.0623249	-0.0308595	-0.41575	0.0763252	0.236382	0.056349	0.0784341	0.0908079	-0.123088	-0.0521596	0.343548	0.286384	0.162715	0.0808563	0.0905825	-0.00207981	-0.0188935	0.174421	0.0609241	-0.232396	0.0452326	-0.0917216	-0.0215497
Parietal angle	PAA	3.9694	-0.0564485	0.0245506	0.0141226	-0.0668399	-0.0263785	0.105523	0.079184	0.0937659	0.0531024	-0.0535556	0.109746	0.111207	0.0378993	-0.258134	0.0198598	-0.0704577	0.239846	-0.154246	0.0349729	-0.0291888	0.18318	-0.0292552	-0.0101876	-0.062366	0.211298	-0.0487399	0.0920183	-0.0110827	1.19576	0.100535	0.0490312	-1.41811	-0.0354751	-0.0508457	-0.0126102	-0.012071	-0.19801	-0.000612335	-0.151569	0.00884114	-0.00118387	-0.0539005	0.253382	0.144625	-0.030506	-0.084131	-0.122614
Occipital angle	OCA	5.8912	-0.0430088	-0.0719877	-0.0108001	0.000450408	-0.0182471	-0.00908659	0.0349163	-0.00824578	-0.0228081	0.0659861	-0.0282352	0.0356156	-0.00547229	0.107883	0.0662433	-0.058211	0.038024	-0.0559203	-0.0226521	0.0261612	0.017403	0.0780016	-0.0329162	-0.0754549	-0.0753241	-1.00867	-0.0212717	-1.02443	-0.0149538	-0.0104259	-0.0154997	0.0488323	-0.020767	-0.0371968	0.108523	0.0197988	0.108407	-0.00742142	-0.0168265	0.00517514	-0.00344851	0.067574	0.0526027	-0.0327692	0.0251897	0.0229112	0.0952621
[truncated: 24 more columns]
